# Supplementary material for: Gender-based disparities and biases in science: An observational study of a virtual conference
Source: PLoS One. 2023 Jun 7;18(6):e0286811. doi: 10.1371/journal.pone.0286811 (PMC10246795; doi:10.1371/journal.pone.0286811)
Supplement: S1 Table — Each case is the count of attendees belonging to this category. (XLSX) [file pone.0286811.s009.xlsx]

## Sheet: Feuille 1
S1 Table - Confusion Matrix between gender identified from first name versus self identified gender.
Each case is the count of attendees belonging to this category
		Gender infered from first name
		Female	Male	Not identified
Gender as provided by participants	Agender	1	0	0
	Non-binary	223	2	34
	Female	2	217	29
	Male	2	2	0
