# Supplementary material for: Gender-based disparities and biases in science: An observational study of a virtual conference
Source: PLoS One. 2023 Jun 7;18(6):e0286811. doi: 10.1371/journal.pone.0286811 (PMC10246795; doi:10.1371/journal.pone.0286811)
Supplement: S2 Table — (XLSX) [file pone.0286811.s010.xlsx]

## Sheet: Feuille 1
Table S2 - Akaike information criterion (AIC) for each statistical model
	Variable considered in the model	df	AIC
	Gender	2	660.44
	Age, Professional Status	3	623.63
	Gender, Age, Professional Status	4	615.69
	Gender, Age, Professional Status, interaction between age and gender	5	611.66
	Gender, Age, Professional Status, interaction between Professional Status and gender	5	609.9
