# Supplementary material for: Gender-based disparities and biases in science: An observational study of a virtual conference
Source: PLoS One. 2023 Jun 7;18(6):e0286811. doi: 10.1371/journal.pone.0286811 (PMC10246795; doi:10.1371/journal.pone.0286811)
Supplement: S3 Table — (XLSX) [file pone.0286811.s011.xlsx]

## Sheet: Sheet1
S3 Table - Initial Codebook
Categories / Parent Codes	Child Codes
Demographic information	Professional field of work
	Years in STEM
Conference/Question asking	Frequency of attending conferences
	Times of attending JOBIM
	Importance of conferences
	Motivation of attending conferences
	Activeness in conferences
	Online vs. offline conferences
Gender	Gender balance/imbalance in STEM
	Discrimination/Harassment
Other	Diversity and inclusion in STEM
	Self-identified career obstacles
