# Supplementary material for: Gender-based disparities and biases in science: An observational study of a virtual conference
Source: PLoS One. 2023 Jun 7;18(6):e0286811. doi: 10.1371/journal.pone.0286811 (PMC10246795; doi:10.1371/journal.pone.0286811)
Supplement: S4 Table — (XLSX) [file pone.0286811.s012.xlsx]

## Sheet: Sheet1
S4 Table - Final Codebook
Child Codes	Categories/Parent Codes	Themes
Discourage in question asking	Discouragement	Women and SGM report negative experiences based on SOGIE in professional contexts
Discourage in career choices
Labelling	Professional ability being undermined
Alienisation
Gender identity impacts confidence	Gender identity impacts confidence	Strong correlation among gender identity, confidence, and career advancement
Confidence impacts career advancement	Confidence impacts career advancement
Confidence improves through self-acceptance	How confidence is improved
Confidence improves through experiences
Conscious about gender subjects	Attitude: conscious	Attitude towards gender inequality: women and SGM are more eager to take actions
Conscious about micro-aggression
Conscious about gender privilege
Curious to learn more	Attitude: curious
Self-identify as an ally	Attitude: supportive
Self-identify as a feminist
Eager to make a change	Attitude: active
Action-taking
Unaware of micro-aggression	Attitude: oblivious
Men do not feel concerned
Men are lack of actions
Personal experience	Objects of discrimination and harassment	Women are subjected to gender-based discrimination and sexual harassment
Happened to colleagues
Sexual harassment towards women	Types of discrimination and harassment
Gender-based discrimination towards women
Intersectional discrimination
Leaky pipeline	Typical discriminative phenomena are identified	Other findings
Childcare burden on women / motherhood discrimination
Male-dominant environment
Glass ceiling
“Positive” discrimination regarding quota
Positive changes in gender equality	Positive changes are observed
Field-differences of gender imbalance	Field-differences of gender imbalance
Active in social events	Activeness in conference participation
Active on poster sessions
Lack of support system	Institutional efforts on gender equality
No channel to speak up
Counselling sessions for students only
Gender equality report
Lack of positions	Self-identified career obstacles
Lack of self-confidence
Lack of funding
Negative: hard to build long-term connections	Past experiences with conferences
Negative: lack of useful information
Negative: difficult when working in industry
Negative: not a fan of big conferences
Positive: enjoy hanging out with colleagues
Positive: networking opportunities
Positive: opportunity to ask questions
Positive: boost new ideas
Networking and/or collaboration	Motivation of attending conferences
Self-improvement
Socialisation
Re-connect with previous colleagues
Information obtainment
Self-advertisement/visibility
Biology	Professional field
Bioinformatics
Structural biology
Computer science
6 years	Years in STEM
7-8 years
10-12 years
10+ years
16 years
25 years
