# Supplementary material for: Gender-based disparities and biases in science: An observational study of a virtual conference
Source: PLoS One. 2023 Jun 7;18(6):e0286811. doi: 10.1371/journal.pone.0286811 (PMC10246795; doi:10.1371/journal.pone.0286811)
Supplement: S5 Table — (XLSX) [file pone.0286811.s013.xlsx]

## Sheet: Feuille 1
S5 Table - Number of posters by gender and poster categories
		Poster categories
		Service Platform	Research	Networking and Working group	Total
	Female	10	57	3	69
	Male	11	55	3	70
